# Supplementary material for: Biotransformation of Xanthohumol by Entomopathogenic Filamentous Fungi
Source: Int J Mol Sci. 2024 Sep 27;25(19):10433. doi: 10.3390/ijms251910433 (PMC11477118; doi:10.3390/ijms251910433)
Supplement: Supplementary file 1 [file ijms-25-10433-s001.zip]

Archive with 1 entries (1 files):
- ijms-3220023-supplementary.pdf
